# Supplementary material for: Plasma Leukocyte Cell-Derived Chemotaxin-2 as a Risk Factor of Sarcopenia: Korean Frailty and Aging Cohort Study
Source: Nutrients. 2025 Apr 14;17(8):1342. doi: 10.3390/nu17081342 (PMC12029840; doi:10.3390/nu17081342)
Supplement: Supplementary file 1 [file nutrients-17-01342-s001.zip]

Archive with 1 entries (1 files):
- nutrients-3484245-supplementary.pdf
